# Supplementary material for: Development and Validation of a Smartphone Application for Neonatal Jaundice Screening
Source: JAMA Netw Open. 2024 Dec 11;7(12):e2450260. doi: 10.1001/jamanetworkopen.2024.50260 (PMC11635536; doi:10.1001/jamanetworkopen.2024.50260)
Supplement: Supplement 2. — Nonauthor Collaborators [file jamanetwopen-e2450260-s002.xlsx]

## Sheet: Sheet1
*Group Name(s): BiliSG© Study Group
*First Name and Middle Initial(s)	*Last Name	*Suffix (eg, Jr, III)	Academic Degrees	Institution	Location (city, state/province, country)	Role or Contribution, eg, chair, principal investigator	Group (if more than 1 Group listed in the byline) and/or Subgroup (eg, Steering Committee)
Woei Bing	Poon		FAMS, MRCPCH (UK)	Singapore General Hospital	Singapore	Patient reruitment	BiliSG© Study Group
Selina Kah Ying	Ho		FAMS, MRCPCH (UK)	Singapore General Hospital	Singapore	Patient recruitment	BiliSG© Study Group
Varsha Atul	Shah		FAMS, MRCPCH (UK)	Singapore General Hospital	Singapore	Patient recruitment	BiliSG© Study Group
Sridhar	Arunachalam		FAMS, FRCPCH (UK)	Singapore General Hospital	Singapore	Patient recruitment	BiliSG© Study Group
Kok Wooi	Teoh		MRCPCH (UK)	Singapore General Hospital	Singapore	Patient recruitment	BiliSG© Study Group
Sarah Hui Wen	Yao		MRCPCH(UK)	Singapore General Hospital	Singapore	Patient recruitment	BiliSG© Study Group
Usha Kunnumpurath	Sivan		MRCPCH (UK)	Singapore General Hospital	Singapore	Patient recruitment	BiliSG© Study Group
Amelia Suan-Lin	Koe		MRCPCH(UK)	Singapore General Hospital	Singapore	Patient recruitment	BiliSG© Study Group
Yoke Yen	Lau		BSN	Singapore General Hospital	Singapore	Patient recruitment	BiliSG© Study Group
Kum Chue	Khong		BSN	Singapore General Hospital	Singapore	Patient recruitment	BiliSG© Study Group
Audrey Wai Mei	Seet		BSN	Singapore General Hospital	Singapore	Patient recruitment	BiliSG© Study Group
Sharon Kheng Lai	Yam			Singapore General Hospital	Singapore	Patient recruitment	BiliSG© Study Group
Tianmin	Lu		BN	SingHealth Polyclinic	Singapore	Patient recruitment	BiliSG© Study Group
Subramanian Reena	Chandhini		MBBS	SingHealth Polyclinic	Singapore	Patient recruitment	BiliSG© Study Group
Jacqueline Su-Lin	Teoh			SingHealth Investigational Medicine UnitSingapore		Clinical Research Coordinator	BiliSG© Study Group
